# Supplementary material for: Selection of Bacterial Strains for Control of Root-Knot Disease Caused by Meloidogyne incognita
Source: Microorganisms. 2021 Aug 10;9(8):1698. doi: 10.3390/microorganisms9081698 (PMC8402187; doi:10.3390/microorganisms9081698)
Supplement: Supplementary file 1 [file microorganisms-09-01698-s001.zip]

Archive with 1 entries (1 files):
- microorganisms-1301210-supplementary.pdf
